# Supplementary material for: SNIPSNP: precision design of CRISPR/Cas9 knock-in reagents for variant correction and disease modeling
Source: Nucleic Acids Res. 2026 Jun 23;54(W1):W145–53. doi: 10.1093/nar/gkag409 (PMC13355073; doi:10.1093/nar/gkag409)
Supplement: gkag409_Supplemental_Files [file gkag409_supplemental_files.zip]

Archive with 3 entries (3 files):
- Supplementary Material.pdf
- Supplementary Table 1.xlsx
- Supplementary Table 2.xlsx
