# Supplementary material for: SNIPSNP: precision design of CRISPR/Cas9 knock-in reagents for variant correction and disease modeling
Source: Nucleic Acids Res. 2026 Jun 23;54(W1):W145–53. doi: 10.1093/nar/gkag409 (PMC13355073; doi:10.1093/nar/gkag409)
Supplement: gkag409_Supplemental_Files [file gkag409_supplemental_files.zip › Supplementary Table 1.xlsx]

## Sheet: IL2RG guide screen 
HDR%	rep1	rep2	rep3
sgRNA_2	25.9943	23.7833
sgRNA_4	0.842012	4.87723	5.39431
sgRNA_8	0.705937	0.328439	0.348653
sgRNA_9	0.502986	1.49489	1.48444
sgRNA_10	1.82937	0.850461	2.28938
sgRNA_11	3.97924	7.48841	10.807
sgRNA_12	13.7202	13.5801	8.16369
ADA2	3.60492
Mock	0
	Guide (order of performance)	SNPs overlapping PAM	SNPs overlapping guide
	Guide 2	1	1
	Guide 12	1	2
	Guide 11	1	2
	Guide 4	0	1
	Guide 10	0	2
	Guide 9	0	1
	Guide 8	0	3
Mutation	chrX:71,110,994

## Sheet: IL2RG guide screen
Guide	rep1	rep2	rep3	SNPs overlapping PAM	SNPs overlapping guide
sgRNA_2	25.9943	23.7833	NA	1	1
sgRNA_4	0.842012	4.87723	5.39431	0	1
sgRNA_8	0.705937	0.328439	0.348653	0	3
sgRNA_9	0.502986	1.49489	1.48444	0	1
sgRNA_10	1.82937	0.850461	2.28938	0	2
sgRNA_11	3.97924	7.48841	10.807	1	2
sgRNA_12	13.7202	13.5801	8.16369	1	2

## Sheet: ADA2 guide screen
	Original RT
g1	1.01351	1.62243	1.37494	1.08586
g2	11.4377	11.5311	12.2731	12.5954
g3	29.7128	34.2067	42.3462	31.2375
g5	0.320938	0.327704	0.311326	0.318515
g6	0.130705	0.040971	0.0942911	0.118612
g7	4.73705	5.58511	5.1672	5.064
mock	0
SNPs
	Guide rank	No of SNPs overlapping
guide 3	1	3
guide 2	3	3
guide 7	4	1
guide 1	5	0
guide 7	6	0
guide 6	7	0

## Sheet: ADA2 screen reordered
Guide	HDR	snvs
sgRNA 1	1.01351	0
sgRNA 1	1.62243	0
sgRNA 1	1.37494	0
sgRNA 1	1.08586	0
sgRNA 2	11.4377	3
sgRNA 2	11.5311	3
sgRNA 2	12.2731	3
sgRNA 2	12.5954	3
sgRNA 3	29.7128	3
sgRNA 3	34.2067	3
sgRNA 3	42.3462	3
sgRNA 3	31.2375	3
sgRNA 5	0.320938	0
sgRNA 5	0.327704	0
sgRNA 5	0.311326	0
sgRNA 5	0.318515	0
sgRNA 6	0.130705	0
sgRNA 6	0.040971	0
sgRNA 6	0.0942911	0
sgRNA 6	0.118612	0
sgRNA 7	4.73705	1
sgRNA 7	5.58511	1
sgRNA 7	5.1672	1
sgRNA 7	5.064	1

## Sheet: IL2RG SNP experiment 
has_snps	HDR
PAM site only	19.84
PAM site only	14.52
PAM site only	18.22
PAM site + seed	21.27
PAM site + seed	23.55
PAM site + seed	24.42
PAM site + seed + end	25.27
PAM site + seed + end	30.8

## Sheet: STAT3 guide screen
Guide	has_snps	HDR	origin
sgRNA 1	blocking SNVs	5.8	NGG1
sgRNA 1	blocking SNVs	6.1	NGG1
sgRNA 1	blocking SNVs	4.4	NGG1
sgRNA 1	blocking SNVs	8.5	NGG1
sgRNA 1	no SNVs	0.6	NGG1
sgRNA 1	no SNVs	0.6	NGG1
sgRNA 1	no SNVs	0.6	NGG1
sgRNA 1	no SNVs	0.5	NGG1
sgRNA 2	blocking SNVs	13.5	CCN1
sgRNA 2	blocking SNVs	14.4	CCN1
sgRNA 2	blocking SNVs	13.8	CCN1
sgRNA 2	blocking SNVs	8.8	CCN1
sgRNA 2	no SNVs	9	CCN1
sgRNA 2	no SNVs	8.3	CCN1
sgRNA 2	no SNVs	7.9	CCN1
sgRNA 2	no SNVs	5.9	CCN1
sgRNA 3	blocking SNVs	6.2	CCN2
sgRNA 3	blocking SNVs	7.5	CCN2
sgRNA 3	blocking SNVs	3.6	CCN2
sgRNA 3	blocking SNVs	9.5	CCN2
sgRNA 3	no SNVs	3.2	CCN2
sgRNA 3	no SNVs	1.4	CCN2
sgRNA 3	no SNVs	3	CCN2
sgRNA 3	no SNVs	2.8	CCN2
sgRNA 4	blocking SNVs	3.1	CCN3
sgRNA 4	blocking SNVs	3	CCN3
sgRNA 4	blocking SNVs	2.2	CCN3
sgRNA 4	blocking SNVs	2.1	CCN3
sgRNA 4	no SNVs	0.8	CCN3
sgRNA 4	no SNVs	1.1	CCN3
sgRNA 4	no SNVs	0.9	CCN3
sgRNA 4	no SNVs	0.6	CCN3

## Sheet: Helios old vs new 
Patient	Guide	RT direction	HDR
male	NGG3	same	11.2
male	NGG3	same	7
male	NGG3	same	9.65
male	NGG3	same	6.4
male	NGG3	opposite	24
male	NGG3	opposite	26
male	NGG3	opposite	23
male	NGG3	opposite	27
mock	NGG3	same	0
male	CCN1	same	25.3
male	CCN1	same	24.3
male	CCN1	same	25.3
male	CCN1	same	22.4
male	CCN1	opposite	7
male	CCN1	opposite	12
male	CCN1	opposite	9
mock	CCN1	same	0
female	NGG3	same	0.6
female	NGG3	same	0.7
female	NGG3	same	0.95
female	NGG3	same	0.82
mock	NGG3	same	0
female	CCN1	same	0.14
female	CCN1	same	0.17
female	CCN1	same	0.14
female	CCN1	same	0.15
mock	CCN1	same	0
