# Supplementary material for: SNIPSNP: precision design of CRISPR/Cas9 knock-in reagents for variant correction and disease modeling
Source: Nucleic Acids Res. 2026 Jun 23;54(W1):W145–53. doi: 10.1093/nar/gkag409 (PMC13355073; doi:10.1093/nar/gkag409)
Supplement: gkag409_Supplemental_Files [file gkag409_supplemental_files.zip › Supplementary Table 2.xlsx]

## Sheet: ADA2 barcoding 
	ADA2 barcoding experiment - oligos
Oligo name	Sequence
Template_1	CCCCGTCCATCAGAAAAATGTTCCAAGTGGATTCTGCTGGAGGACTACAGAAAGCGGGTGCAGAACGTCACTGAGTTTGATGACAGGTGAGTAGTAGTTC
Template_2	CCCCGTCCATCAGAAAAATGTTCCAAATGGATTCTGCTGGAGGATTATCGGAAGAGGGTGCAGAATGTCACGGAGTTTGATGACAGGTGAGTAGTAGTTC
Template_3	CCCCGTCCATCAGAAAAATGTTCAAAGTGGATTCTGCTGGAGGATTATCGGAAGCGGGTTCAGAACGTAACAGAGTTTGATGACAGGTGAGTAGTAGTTC
Template_4	CCCCGTCCATCAGAAAAATGTTCGAAGTGGATTTTGCTAGAGGATTATCGGAAGCGCGTGCAGAACGTCACTGAGTTTGATGACAGGTGAGTAGTAGTTTC
Template_5	CCCCGTCCATCAGAAAAATGTTCCAAATGGATTCTGCTGGAGGATTACCGGAAGCGCGTGCAGAATGTCACTGAGTTTGATGACAGGTGAGTAGTAGTTTC
Template_6	CCCCGTCCATCAGAAAAATGTTCGAAGTGGATTCTGCTGGAGGATTATCGGAAGCGAGTTCAGAACGTCACGGAGTTTGATGACAGGTGAGTAGTAGTTC
Template_7	CCCCGTCCATCAGAAAAATGTTCTAAGTGGATCCTGCTGGAGGATTATCGGAAGCGGGTACAGAACGTCACTGAATTTGATGACAGGTGAGTAGTAGTTC
Template_8	CCCCGTCCATCAGAAAAATGTTCCAAATGGATTCTTCTGGAGGATTATCGGAAGCGGGTGCAGAACGTTACAGAGTTTGATGACAGGTGAGTAGTAGTTC
Template_9	CCCCGTCCATCAGAAAAATGTTCCAAGTGGATTCTTTTGGAGGATTATCGGAAGAGGGTGCAGAACGTTACTGAGTTTGATGACAGGTGAGTAGTAGTTC
Template_10	CCCCGTCCATCAGAAAAATGTTCCAAATGGATTCTGCTGGAAGATTATCGGAAGCGGGTGCAGAATGTCACTGAATTTGATGACAGGTGAGTAGTAGTTC
Template_11	CCCCGTCCATCAGAAAAATGTTCTAAGTGGATTCTGCTGGAGGATTACCGGAAGCGGGTTCAGAACGTCACTGAATTTGATGACAGGTGAGTAGTAGTTC
Template_12	CCCCGTCCATCAGAAAAATGTTCCAAATGGATTCTGCTGGAGGATTACCGGAAGCGTGTGCAAAACGTCACTGAGTTTGATGACAGGTGAGTAGTAGTTC
Template_13	CCCCGTCCATCAGAAAAATGTTCCAAGTGGATTCTGCTTGAAGATTATCGGAAACGGGTGCAGAACGTCACCGAGTTTGATGACAGGTGAGTAGTAGTTC
Template_14	CCCCGTCCATCAGAAAAATGTTCCAAGTGGATTCTTCTGGAGGACTATCGGAAGCGTGTGCAGAACGTTACTGAGTTTGATGACAGGTGAGTAGTAGTTC
Template_15	CCCCGTCCATCAGAAAAATGCTCCAAGTGGATTTTGCTTGAGGATTATCGGAAGCGGGTGCAGAACGTTACTGAGTTTGATGACAGGTGAGTAGTAGTTC
Template_16	CCCCGTCCATCAGAAAAATGTTCCAAATGGATTCTTCTCGAAGATTATCGGAAGCGGGTGCAGAACGTCACTGAGTTTGATGACAGGTGAGTAGTAGTTC
Template_17	CCCCGTCCATCAGAAAAATGTTCCAAGTGGATCCTGCTCGAGGACTATCGGAAGCGGGTGCAGAACGTCACCGAGTTTGATGACAGGTGAGTAGTAGTTC
Template_18	CCCCGTCCATCAGAAAAATGTTCCAAGTGGATCCTGCTGGAGGATTATCGGAAGCGCGTGCAGAACGTGACCGAGTTTGATGACAGGTGAGTAGTAGTTC
Template_19	CCCCGTCCATCAGAAAAATGCTCTAAGTGGATTCTGTTGGAGGATTATCGGAAGCGGGTACAGAACGTCACTGAGTTTGATGACAGGTGAGTAGTAGTTC
Template_20	CCCCGTCCATCAGAAAAATGTTCTAAGTGGATTCTGCTCGAGGATTATCGGAAGCGGGTGCAGAACGTGACGGAGTTTGATGACAGGTGAGTAGTAGTTC
Template_21	CCCCGTCCATCAGAAAAATGTTCCAAGTGGATTCTCCTGGAGGATTATCGGAAGCGGGTGCAAAATGTCACCGAGTTTGATGACAGGTGAGTAGTAGTTC
Template_22	CCCCGTCCATCAGAAAAATGTTCCAAATGGATTCTCCTCGAGGATTATCGGAAGCGGGTGCAGAACGTCACGGAGTTTGATGACAGGTGAGTAGTAGTTC
Template_23	CCCCGTCCATCAGAAAAATGTTCCAAGTGGATTCTGCTGGAGGATTATCGGAAGCGGGTACAGAATGTGACAGAGTTTGATGACAGGTGAGTAGTAGTTC
Template_24	CCCCGTCCATCAGAAAAATGTTCCAAGTGGATTCTGCTGGAGGACTATCGGAAGCGGGTGCAAAACGTAACCGAGTTTGATGACAGGTGAGTAGTAGTTC
Template_25	CCCCGTCCATCAGAAAAATGTTCCAAGTGGATTCTACTGGAGGACTATCGGAAGAGGGTGCAGAACGTCACTGAGTTCGATGACAGGTGAGTAGTAGTTC
Template_26	CCCCGTCCATCAGAAAAATGTTCCAAGTGGATTCTTCTTGAGGACTATCGGAAGCGGGTGCAGAACGTGACTGAGTTTGATGACAGGTGAGTAGTAGT*T*C
Template_27	CCCCGTCCATCAGAAAAATGCTCCAAGTGGATTCTGCTGGAGGACTATCGGAAGCGGGTGCAGAATGTCACAGAGTTTGATGACAGGTGAGTAGTAGT*T*C
Template_28	CCCCGTCCATCAGAAAAATGTTCTAAGTGGATTTTGCTGGAAGATTATCGGAAGCGGGTGCAGAACGTGACTGAGTTTGATGACAGGTGAGTAGTAGT*T*C
Template_29	CCCCGTCCATCAGAAAAATGTTCAAAGTGGATTCTGCTAGAGGATTACCGGAAGCGGGTGCAGAATGTCACTGAGTTTGATGACAGGTGAGTAGTAGT*T*C
Template_30	CCCCGTCCATCAGAAAAATGTTCCAAGTGGATTCTGCTGGAAGATTATCGGAAGAGGGTCCAGAACGTTACTGAGTTTGATGACAGGTGAGTAGTAGT*T*C
Template_31	CCCCGTCCATCAGAAAAATGCTCCAAGTGGATTCTACTCGAGGATTATCGGAAGCGGGTGCAGAATGTCACTGAGTTTGATGACAGGTGAGTAGTAGT*T*C
Template_32	CCCCGTCCATCAGAAAAATGTTCCAAGTGGATTCTGCTAGAGGATTACCGGAAGAGGGTGCAGAACGTCACGGAGTTTGATGACAGGTGAGTAGTAGT*T*C
Template_33	CCCCGTCCATCAGAAAAATGTTCCAAATGGATACTGCTGGAGGATTATCGGAAGCGGGTGCAAAACGTAACTGAGTTTGATGACAGGTGAGTAGTAGT*T*C
Template_34	CCCCGTCCATCAGAAAAATGTTCCAAGTGGATTCTGCTGGAGGATTATCGGAAGCGTGTCCAGAACGTAACGGAGTTTGATGACAGGTGAGTAGTAGT*T*C
Template_35	CCCCGTCCATCAGAAAAATGTTCTAAGTGGATTCTGCTGGAGGATTATCGGAAGCGGGTGCAAAACGTCACGGAATTTGATGACAGGTGAGTAGTAGT*T*C
Template_36	CCCCGTCCATCAGAAAAATGTTCCAAGTGGATTCTGCTGGAAGATTATCGGAAGCGGGTTCAAAACGTGACTGAGTTTGATGACAGGTGAGTAGTAGT*T*C
Template_37	CCCCGTCCATCAGAAAAATGTTCCAAGTGGATTCTGCTCGAGGATTATCGGAAGCGGGTGCAGAATGTTACAGAGTTTGATGACAGGTGAGTAGTAGT*T*C
Template_38	CCCCGTCCATCAGAAAAATGTTCCAAGTGGATACTGCTGGAGGATTATCGGAAGCGCGTGCAGAACGTCACCGAGTTCGATGACAGGTGAGTAGTAGT*T*C
Template_39	CCCCGTCCATCAGAAAAATGTTCCAAATGGATTCTGCTGGAGGATTACCGGAAGCGGGTGCAGAACGTGACCGAGTTTGATGACAGGTGAGTAGTAGT*T*C
Template_40	CCCCGTCCATCAGAAAAATGTTCTAAGTGGATTCTGCTTGAGGATTATCGGAAGCGGGTGCAGAATGTAACTGAGTTTGATGACAGGTGAGTAGTAGT*T*C
Template_41	CCCCGTCCATCAGAAAAATGTTCAAAGTGGATTCTGCTGGAGGATTATCGGAAGAGGGTGCAGAACGTTACAGAGTTTGATGACAGGTGAGTAGTAGT*T*C
Template_42	CCCCGTCCATCAGAAAAATGTTCAAAGTGGATTCTGCTAGAGGATTATCGGAAACGCGTGCAGAACGTCACTGAGTTTGATGACAGGTGAGTAGTAGT*T*C
Template_43	CCCCGTCCATCAGAAAAATGTTCCAAGTGGATTCTGCTGGAGGACTACCGGAAACGGGTGCAGAACGTAACTGAGTTTGATGACAGGTGAGTAGTAGT*T*C
Template_44	CCCCGTCCATCAGAAAAATGTTCGAAGTGGATTCTCCTGGAGGATTATCGGAAGCGGGTGCAGAACGTCACGGAGTTCGATGACAGGTGAGTAGTAGT*T*C
Template_45	CCCCGTCCATCAGAAAAATGTTCCAAGTGGATCCTGCTGGAGGATTATCGGAAACGGGTCCAGAACGTAACTGAGTTTGATGACAGGTGAGTAGTAGT*T*C
Template_46	CCCCGTCCATCAGAAAAATGTTCCAAATGGATCCTGCTCGAGGATTATCGGAAGCGGGTGCAGAACGTGACTGAGTTTGATGACAGGTGAGTAGTAGT*T*C
Template_47	CCCCGTCCATCAGAAAAATGCTCCAAGTGGATTCTCTTGGAGGATTATCGGAAGCGCGTGCAGAACGTCACTGAGTTTGATGACAGGTGAGTAGTAGT*T*C
Template_48	CCCCGTCCATCAGAAAAATGTTCAAAGTGGATTCTTCTGGAGGATTATCGGAAGCGGGTGCAAAACGTGACTGAGTTTGATGACAGGTGAGTAGTAGT*T*C
Template_49	CCCCGTCCATCAGAAAAATGTTCCAAGTGGATTCTCCTGGAGGATTACCGGAAGAGGGTGCAGAACGTCACAGAGTTTGATGACAGGTGAGTAGTAGT*T*C
Template_50	CCCCGTCCATCAGAAAAATGTTCGAAGTGGATCCTGCTGGAGGATTATCGGAAGCGGGTGCAAAACGTTACTGAGTTTGATGACAGGTGAGTAGTAGT*T*C
Template_51	CCCCGTCCATCAGAAAAATGTTCCAAGTGGATTCTTTTGGAGGATTATCGGAAGCGAGTACAGAACGTCACTGAGTTTGATGACAGGTGAGTAGTAGT*T*C
Template_52	CCCCGTCCATCAGAAAAATGTTCCAAGTGGATTCTCCTGGAAGATTATCGGAAGCGAGTGCAAAACGTCACTGAGTTTGATGACAGGTGAGTAGTAGT*T*C
Template_53	CCCCGTCCATCAGAAAAATGTTCCAAGTGGATTCTGCTAGAGGATTATCGGAAGCGAGTCCAGAATGTCACTGAGTTTGATGACAGGTGAGTAGTAGT*T*C
Template_54	CCCCGTCCATCAGAAAAATGCTCCAAGTGGATTCTCCTTGAGGATTATCGGAAACGGGTGCAGAACGTCACTGAGTTTGATGACAGGTGAGTAGTAGT*T*C
Template_55	CCCCGTCCATCAGAAAAATGTTCAAAGTGGATTCTGCTGGAAGATTATCGGAAGCGGGTGCAGAACGTCACCGAGTTCGATGACAGGTGAGTAGTAGT*T*C
Template_56	CCCCGTCCATCAGAAAAATGTTCAAAGTGGATTCTCCTGGAGGATTATCGGAAGCGTGTGCAGAACGTCACTGAGTTCGATGACAGGTGAGTAGTAGT*T*C
Template_57	CCCCGTCCATCAGAAAAATGTTCCAAGTGGATACTGCTGGAGGATTATCGGAAACGGGTTCAGAACGTTACTGAGTTTGATGACAGGTGAGTAGTAGT*T*C
Template_58	CCCCGTCCATCAGAAAAATGTTCCAAGTGGATCCTGCTGGAGGATTATCGGAAGCGAGTACAGAACGTCACAGAGTTTGATGACAGGTGAGTAGTAGT*T*C
Template_59	CCCCGTCCATCAGAAAAATGTTCCAAGTGGATTCTACTGGAGGATTACCGGAAGCGTGTGCAGAACGTCACAGAGTTTGATGACAGGTGAGTAGTAGT*T*C
Template_60	CCCCGTCCATCAGAAAAATGTTCTAAGTGGATTCTGCTCGAAGATTATCGGAAGCGGGTGCAGAATGTCACTGAGTTTGATGACAGGTGAGTAGTAGT*T*C
Template_61	CCCCGTCCATCAGAAAAATGTTCCAAGTGGATTTTGCTGGAAGATTATCGGAAGCGGGTGCAGAACGTGACTGAATTTGATGACAGGTGAGTAGTAGT*T*C
Template_62	CCCCGTCCATCAGAAAAATGTTCCAAGTGGATTTTGCTGGAGGATTATCGGAAGAGGGTGCAGAATGTCACTGAATTTGATGACAGGTGAGTAGTAGT*T*C
Template_63	CCCCGTCCATCAGAAAAATGTTCAAAGTGGATTCTACTTGAGGATTATCGGAAGCGGGTGCAGAACGTCACCGAGTTTGATGACAGGTGAGTAGTAGT*T*C
Template_64	CCCCGTCCATCAGAAAAATGTTCCAAATGGATTCTGCTGGAGGATTACCGGAAGCGTGTGCAGAACGTGACTGAGTTTGATGACAGGTGAGTAGTAGT*T*C
Template_65	CCCCGTCCATCAGAAAAATGTTCAAAGTGGATTTTGCTGGAGGATTACCGGAAGAGGGTGCAGAACGTCACTGAGTTTGATGACAGGTGAGTAGTAGT*T*C
Template_66	CCCCGTCCATCAGAAAAATGTTCCAAGTGGATACTACTTGAGGATTATCGGAAGCGGGTGCAGAACGTCACGGAGTTTGATGACAGGTGAGTAGTAGT*T*C
Template_67	CCCCGTCCATCAGAAAAATGTTCCAAGTGGATTCTGCTGGAGGACTACCGGAAGCGGGTACAGAATGTCACTGAGTTTGATGACAGGTGAGTAGTAGT*T*C
Template_68	CCCCGTCCATCAGAAAAATGTTCCAAGTGGATTCTGTTGGAGGATTATCGGAAGAGGGTGCAGAACGTAACGGAGTTTGATGACAGGTGAGTAGTAGT*T*C
Template_69	CCCCGTCCATCAGAAAAATGTTCCAAATGGATTCTGCTGGAGGATTATCGGAAGCGTGTGCAGAATGTCACAGAGTTTGATGACAGGTGAGTAGTAGT*T*C
Template_70	CCCCGTCCATCAGAAAAATGCTCAAAGTGGATTCTGTTGGAGGATTACCGGAAGCGGGTGCAGAACGTCACTGAGTTTGATGACAGGTGAGTAGTAGT*T*C
Template_71	CCCCGTCCATCAGAAAAATGTTCCAAGTGGATTCTGCTGGAGGATTACCGGAAACGGGTTCAGAACGTTACTGAGTTTGATGACAGGTGAGTAGTAGT*T*C
Template_72	CCCCGTCCATCAGAAAAATGTTCCAAGTGGATTCTTCTGGAGGACTATCGGAAAAGGGTGCAGAACGTCACTGAGTTTGATGACAGGTGAGTAGTAGT*T*C
Template_73	CCCCGTCCATCAGAAAAATGTTCCAAGTGGATACTGCTGGAGGACTATCGGAAGCGTGTGCAGAACGTCACGGAGTTTGATGACAGGTGAGTAGTAGT*T*C
Template_74	CCCCGTCCATCAGAAAAATGCTCGAAGTGGATTCTGCTGGAGGACTATCGGAAGCGGGTGCAGAATGTCACTGAGTTTGATGACAGGTGAGTAGTAGT*T*C
Template_75	CCCCGTCCATCAGAAAAATGTTCCAAGTGGATTCTGCTGGAGGATTATCGGAAGCGGGTGCAAAACGTTACGGAGTTCGATGACAGGTGAGTAGTAGT*T*C
Template_76	CCCCGTCCATCAGAAAAATGTTCCAAGTGGATTCTGCTTGAGGATTATCGGAAGCGTGTACAGAATGTCACTGAGTTTGATGACAGGTGAGTAGTAGT*T*C
Template_77	CCCCGTCCATCAGAAAAATGCTCCAAGTGGATTCTGCTCGAGGATTATCGGAAGCGGGTGCAGAATGTCACCGAGTTTGATGACAGGTGAGTAGTAGT*T*C
Template_78	CCCCGTCCATCAGAAAAATGTTCCAAGTGGATTCTGCTGGAGGATTACCGGAAGCGGGTTCAGAATGTCACGGAGTTTGATGACAGGTGAGTAGTAGT*T*C
Template_79	CCCCGTCCATCAGAAAAATGCTCGAAGTGGATTCTGCTGGAGGATTATCGGAAGCGGGTGCAGAACGTAACTGAATTTGATGACAGGTGAGTAGTAGT*T*C
Template_80	CCCCGTCCATCAGAAAAATGTTCCAAGTGGATCCTGCTGGAGGATTATCGGAAGAGGGTGCAGAATGTCACAGAGTTTGATGACAGGTGAGTAGTAGT*T*C
Template_81	CCCCGTCCATCAGAAAAATGTTCCAAGTGGATTCTTCTCGAGGATTATCGGAAGCGGGTGCAGAATGTGACTGAGTTTGATGACAGGTGAGTAGTAGT*T*C
Template_82	CCCCGTCCATCAGAAAAATGTTCCAAGTGGATCCTACTGGAGGATTATCGGAAGCGCGTTCAGAACGTCACTGAGTTTGATGACAGGTGAGTAGTAGT*T*C
Template_83	CCCCGTCCATCAGAAAAATGTTCCAAGTGGATTCTTCTGGAGGATTACCGGAAACGGGTGCAGAACGTCACAGAGTTTGATGACAGGTGAGTAGTAGT*T*C
Template_84	CCCCGTCCATCAGAAAAATGTTCGAAGTGGATTCTGCTAGAGGATTACCGGAAGCGGGTGCAGAACGTAACTGAGTTTGATGACAGGTGAGTAGTAGT*T*C
Template_85	CCCCGTCCATCAGAAAAATGTTCCAAGTGGATACTCCTCGAGGATTATCGGAAGCGGGTGCAGAACGTCACTGAGTTCGATGACAGGTGAGTAGTAGT*T*C
Template_86	CCCCGTCCATCAGAAAAATGTTCCAAATGGATTCTGCTGGAGGATTATCGGAAGCGTGTTCAGAACGTCACTGAGTTCGATGACAGGTGAGTAGTAGT*T*C
Template_87	CCCCGTCCATCAGAAAAATGTTCAAAGTGGATTCTTCTGGAGGATTATCGGAAGCGGGTGCAAAACGTCACTGAATTTGATGACAGGTGAGTAGTAGT*T*C
Template_88	CCCCGTCCATCAGAAAAATGTTCCAAGTGGATTCTGCTGGAGGACTATCGGAAGAGGGTGCAAAACGTTACTGAGTTTGATGACAGGTGAGTAGTAGT*T*C
Template_89	CCCCGTCCATCAGAAAAATGTTCCAAGTGGATTCTCCTGGAGGATTATCGGAAGCGCGTGCAGAACGTAACTGAGTTCGATGACAGGTGAGTAGTAGT*T*C
Template_90	CCCCGTCCATCAGAAAAATGTTCTAAGTGGATTTTGCTCGAGGACTATCGGAAGCGGGTGCAGAACGTCACTGAGTTTGATGACAGGTGAGTAGTAGT*T*C
Template_91	CCCCGTCCATCAGAAAAATGTTCCAAGTGGATTCTGCTGGAAGACTATCGGAAGCGGGTCCAGAACGTCACCGAGTTTGATGACAGGTGAGTAGTAGT*T*C
Template_92	CCCCGTCCATCAGAAAAATGTTCAAAGTGGATTCTTCTCGAGGATTATCGGAAGCGGGTGCAGAACGTCACGGAGTTTGATGACAGGTGAGTAGTAGT*T*C
Template_93	CCCCGTCCATCAGAAAAATGTTCAAAGTGGATTCTGCTGGAGGATTATCGGAAGCGCGTTCAGAACGTCACAGAGTTTGATGACAGGTGAGTAGTAGT*T*C
Template_94	CCCCGTCCATCAGAAAAATGTTCGAAGTGGATTTTGCTGGAGGATTATCGGAAGCGGGTGCAAAACGTTACTGAGTTTGATGACAGGTGAGTAGTAGT*T*C
Template_95	CCCCGTCCATCAGAAAAATGTTCAAAGTGGATTCTTTTGGAGGATTATCGGAAGCGGGTTCAGAACGTCACTGAGTTTGATGACAGGTGAGTAGTAGT*T*C
Template_96	CCCCGTCCATCAGAAAAATGTTCAAAGTGGATACTGCTGGAGGATTATCGGAAGCGGGTACAAAACGTCACTGAGTTTGATGACAGGTGAGTAGTAGT*T*C
sgRNA ADA2	tgctggaggattatcagaag
ADA2 amplicon sequencing primer forward	ACACTCTTTCCCTACACGACGCTCTTCCGATCTNNNNNNNNTCATGCAGTTCAGATTTGCTCAC
ADA2 amplicon sequencing primer reverse	GTGACTGGAGTTCAGACGTGTGCTCTTCCGATCTGGCCTGGGACATGTGCTTTC
i5-PCR Index	AAT GAT ACG GCG ACC ACC GAG ATC TAT TGC TTG CAC ACT CTT TCC CTA CAC GAC GCT CTT CCG ATC* T
i7-PCR Index	CAA GCA GAA GAC GGC ATA CGA GAT TTC CTC CTG TGA CTG GAG TTC AGA CGT GTG CTC TTC CGA TC*T

## Sheet: ADA2 guide screen 
	ADA2 guide screen - oligos
sg1	ttccaagtggattctgctgg
sg2	gctggaggattatcagaagc
sg3	tgctggaggattatcagaag
sg5	atgttccaagtggattctgc
sg6	catcagaaaaatgttccaag
sg7	atcctccagcagaatccact
Repair template	ccccgtccatcagaaaaatgttccaagtggattctgctggaggaCtaCAgAaagcgggtgcagaacgtcactgagtttgatgacaggtgagtagtagttc
ddPCR primer fwd	GGTGAGGAATGTCACCTACA
ddPCR primer rev	GTACCAAGGGAGACACCTAC
ddPCR HDR probe	CTGGAGGACTACAGAAAGCGG
ddPCR ref probe	GCCACATCTGTTTCACCCCA

## Sheet: IL2RG SNP experiment 
	IL2RG SNP experiment - oligos
IL2RG sgRNA	TTCCACTCTGCCCCTCCCAG
IL2RG_RT_PAM	TAGATTTCTTCCTGACCACTATGCCCACTGACTCCCTCAGTGTTTCCACTCTGCCCCTCcCAGAaGTTCAGTGTTTTGTGTTCAATGTCGAGTACATGAATTGCACTTGGAACAGCAGCT
IL2RG_RT_PAM+1SNP	TAGATTTCTTCCTGACCACTATGCCCACTGACTCCCTCAGTGTTTCCACTCTGCCtCTCcCAGAaGTTCAGTGTTTTGTGTTCAATGTCGAGTACATGAATTGCACTTGGAACAGCAGCT
IL2RG_RT_PAM+2SNPs	TAGATTTCTTCCTGACCACTATGCCCACTGACTCCCTCAGTGTTTCCACaCTGCCtCTCcCAGAaGTTCAGTGTTTTGTGTTCAATGTCGAGTACATGAATTGCACTTGGAACAGCAGCT
IL2RG_fwd_primer	GACCATCATTTCTCTTTCCCT
IL2RG_rev_primer	TCGTCCCTTCTCATACCAATA
IL2RG_HDR_1SNP	CTCTGCCCCTCcCAGAaGTT
IL2RG_HDR_2SNPs	CTCTGCCtCTCcCAGAaGTT
IL2RG_HDR_3SNPs	CaCTGCCtCTCcCAGAaGTT
IL2RG_Ref_probe	CCCAGCCTACCAACCTCACT

## Sheet: STAT3 guide screen 
	STAT3 guide screen
sgRNA1	TGCAGAGAGGCTGCCGTTGT
sgRNA2	AAACACAAAAGTGATGAACA
sgRNA3	TCCCGGAAATTTAACATTCT
sgRNA4	ATCCCGGAAATTTAACATTC
RT_sgRNA1	ACCAAGTGTTTGAATTCTGCGGAGAGACTGCCGTTGTTAGATTCTTCCATGTTCATCACTCTTGTGTTTGTGCCCAGAATGTTAAATTTCCGGGATCTGAATCACAGGGGAACAATCAAC
RT_sgRNA2	GTTGATTGTTCCCCTGTGATTCAGATCCCGGAAATTTAACATTCTGGGCACAAACACTAGAGTTATGAATATGGAAGAATCCAACAACGGCAGCCTCTCTGCAGAATTCAAACACTTGGT
RT_sgRNA3 and sgRNA4	GTTGATTGTTCCCCTGTGATTCAGATCCCGGAAATTTAATATATTGGGCACAAACACAAGAGTGATGAACATGGAAGAATCCAACAACGGCAGCCTCTCTGCAGAATTCAAACACTTGGT
RT_noSNPs	gttgattgttcccctgtgattcagATCCCGGAAATTTAACATTCTGGGCACAAACACAAgAGTGATGAACATGGAAGAATCCAACAACGGCAGCCTCTCTGCAGAATTCAAACACTTGGT
ddPCR primer fwd	CTCCTCCCACATACCAAGTGTT
ddPCR primer rev	CTCTCAGAGGGTAAGTTCAGCC
HDR probe_sgRNA1	CGGAGAGACTGCCGTTGTTAG
HDR probe_sgRNA2	ATTCATAACTCTAGTGTTTGTGCCC
HDR probe_sgRNA3_4	CACTCTTGTGTTTGTGCCCAATATA
HDR probe_noSNPS	TTCATCACTcTTGTGTTTGTGCCC
Dark probe	TTCATCACTTTTGTGTTTGTGCCC

## Sheet: Helios old vs new snps 
	IKZF2 guide screening - oligos
sgRNA1	CCTCACAAGTGCAACTAATG
sgRNA2	CCACATTAGTTGCACTTGTG
RT old SNP design	CTAACAGCACACTGACCTTGAGTTCTCTTCACAGTGGGTAAACCcCACAAGTGtAACTAcTGcGGACGAAGCTACAAGCAGCGCAGTTCACTGGAGGAGCACAAGGAACGCTGCCACAAC
RT new SNP design	TTGTGGCAGCGTTCCTTGTGCTCCTCCAGTGAACTGCGCTGCTTGTAGCTTCGTCCACAGTAATTGCATTTATGAGGTTTACCCACTGTGAAGAGAACTCAAGGTCAGTGTGCTGTTAG
ddPCR fwd primer	AGACTAACAGCACACTGACCT
ddPCR rev primer	AGCCTCCATGCTGACATTCT
Old HDR probe	CCcCACAAGTGtAACTAcTGcGG
New HDR probe	GCTTCGTCCACAGTAATTGCATTTA

## Sheet: Cell-free screening
IL2RG_1SNP_ 1_PAM only	TCCCTCCCTGCCTTCATTTTCTCCCCAATCTAGATTTCTTCCTGACCACTATGCCCACTGACTCCCTCAGTGTTTCCACTCTGCCCCTCcCAGAaGTTCAGTGTTTTGTGTTCAATGTCGAGTACATGAATTGCACTTGGAACAGCAGCTCTGAGCCCCAGCCTACCAACCTCACTCTGCATTATTGGTATGAGAAGGGA
IL2RG_1SNP_4_Seed only	TCCCTCCCTGCCTTCATTTTCTCCCCAATCTAGATTTCTTCCTGACCACTATGCCCACTGACTCCCTCAGTGTTTCCACTCTGCCCCTCcCgGAGGTTCAGTGTTTTGTGTTCAATGTCGAGTACATGAATTGCACTTGGAACAGCAGCTCTGAGCCCCAGCCTACCAACCTCACTCTGCATTATTGGTATGAGAAGGGA
IL2RG_1SNP_2_Mid only	TCCCTCCCTGCCTTCATTTTCTCCCCAATCTAGATTTCTTCCTGACCACTATGCCCACTGACTCCCTCAGTGTTTCCACTCTGCCtCTCcCAGAGGTTCAGTGTTTTGTGTTCAATGTCGAGTACATGAATTGCACTTGGAACAGCAGCTCTGAGCCCCAGCCTACCAACCTCACTCTGCATTATTGGTATGAGAAGGGA
IL2RG_2SNPs_ 1+2_PAM + mid	TCCCTCCCTGCCTTCATTTTCTCCCCAATCTAGATTTCTTCCTGACCACTATGCCCACTGACTCCCTCAGTGTTTCCACTCTGCCtCTCcCAGAaGTTCAGTGTTTTGTGTTCAATGTCGAGTACATGAATTGCACTTGGAACAGCAGCTCTGAGCCCCAGCCTACCAACCTCACTCTGCATTATTGGTATGAGAAGGGA
IL2RG_2SNPs_2+3_End + mid	TCCCTCCCTGCCTTCATTTTCTCCCCAATCTAGATTTCTTCCTGACCACTATGCCCACTGACTCCCTCAGTGTTTCCACaCTGCCtCTCcCAGAGGTTCAGTGTTTTGTGTTCAATGTCGAGTACATGAATTGCACTTGGAACAGCAGCTCTGAGCCCCAGCCTACCAACCTCACTCTGCATTATTGGTATGAGAAGGGA
IL2RG_2SNPs_1+4_PAM + seed	TCCCTCCCTGCCTTCATTTTCTCCCCAATCTAGATTTCTTCCTGACCACTATGCCCACTGACTCCCTCAGTGTTTCCACTCTGCCCCTCcCgGAaGTTCAGTGTTTTGTGTTCAATGTCGAGTACATGAATTGCACTTGGAACAGCAGCTCTGAGCCCCAGCCTACCAACCTCACTCTGCATTATTGGTATGAGAAGGGA
IL2RG_3SNPs_1+2+3_ PAM + mid + end	TCCCTCCCTGCCTTCATTTTCTCCCCAATCTAGATTTCTTCCTGACCACTATGCCCACTGACTCCCTCAGTGTTTCCACaCTGCCtCTCcCAGAaGTTCAGTGTTTTGTGTTCAATGTCGAGTACATGAATTGCACTTGGAACAGCAGCTCTGAGCCCCAGCCTACCAACCTCACTCTGCATTATTGGTATGAGAAGGGA
IL2RG_4SNPs_1+2+3+4_ PAM + seed + mid + end	TCCCTCCCTGCCTTCATTTTCTCCCCAATCTAGATTTCTTCCTGACCACTATGCCCACTGACTCCCTCAGTGTTTCCACaCTGCCtCTCcCgGAaGTTCAGTGTTTTGTGTTCAATGTCGAGTACATGAATTGCACTTGGAACAGCAGCTCTGAGCCCCAGCCTACCAACCTCACTCTGCATTATTGGTATGAGAAGGGA
IL2RG_noSNP_WT	TCCCTCCCTGCCTTCATTTTCTCCCCAATCTAGATTTCTTCCTGACCACTATGCCCACTGACTCCCTCAGTGTTTCCACTCTGCCCCTCcCAGAGGTTCAGTGTTTTGTGTTCAATGTCGAGTACATGAATTGCACTTGGAACAGCAGCTCTGAGCCCCAGCCTACCAACCTCACTCTGCATTATTGGTATGAGAAGGGA
IL2RG sgRNA	TTCCACTCTGCCCCTCCCAG
nt sgRNA	tgctggaggattatcagaag
